# Supplementary material for: MALDI-TOF mass spectrometry as a diagnostic tool in human and veterinary helminthology: a systematic review
Source: Parasit Vectors. 2019 May 17;12:245. doi: 10.1186/s13071-019-3493-9 (PMC6525464; doi:10.1186/s13071-019-3493-9)
Supplement: Supplementary file 3 — Additional file 3. List of references included in the final review (n = 84 articles). [file 13071_2019_3493_MOESM3_ESM.xlsx]

## Sheet: Feuil1
Additionale file 3 : List of references included in the review
N°=	Date	References	Identification
1	2018	Yan, S. et al. (2018) Core Richness of N-Glycans of Caenorhabditis elegans: A Case Study on Chemical and Enzymatic Release. Anal. Chem. 90, 928–935	Glycan
2	2018	Yan, S. et al. (2018) Ablation of N-acetylglucosaminyltransferases in Caenorhabditis induces expression of unusual intersected and bisected N-glycans. Biochim. Biophys. Acta - Gen. Subj. 1862, 2191–2203	Glycan
3	2018	de Dios Caballero, J. and Martin, O. (2018) Application of MALDI-TOF in Parasitology. Use Mass Spectrom. Technol. Clin. Microbiol. DOI: 10.1016/B978-0-12-814451-0.00016-2	Parasite
4	2017	Jiménez-Castells, C. et al. (2017) Gender and developmental specific N-glycomes of the porcine parasite Oesophagostomum dentatum. Biochim. Biophys. Acta - Gen. Subj. 1861, 418–430	Glycan
5	2017	Bredtmann, C.M. et al. (2017) Nematode Species Identification—Current Status, Challenges and Future Perspectives for Cyathostomins. Front. Cell. Infect. Microbiol. 7, 283	Parasite
6	2016	Alim, M.A. et al. (2016) Single Nucleotide Polymorphisms of Toll-Like Receptors and Association with Haemonchus contortus Infection in Goats. Pak. Vet. J. 36, 286–291	Nucleic Acid
7	2016	Veríssimo, C.M. et al. (2016) Characterization of the N-glycans of female Angiostrongylus cantonensis worms. Exp. Parasitol. 166, 137–143	Glycan
8	2016	JebaMercy, G. et al. (2016) Role of DAF-21protein in Caenorhabditis elegans immunity against Proteus mirabilis infection. J. Proteomics 145, 81–90	Protein
9	2016	Wang, F. et al. (2016) Identification of differentially expressed proteins between free-living and activated third-stage larvae of Haemonchus contortus. Vet. Parasitol. 215, 72–77	Protein
10	2016	Mayer-Scholl, A. et al. (2016) Rapid identification of the foodborne pathogen trichinella spp. by matrix-assisted laser desorption/ionization mass spectrometry. PLoS One 11,	Parasite
11	2016	Henze, A. et al. (2016) Caenorhabditis elegans as a model system to study post-translational modifications of human transthyretin. Sci. Rep. 6,	Protein
12	2016	Timm, T. et al. (2016) The PCome of Ascaris suum as a model system for intestinal nematodes: identification of phosphorylcholine-substituted proteins and first characterization of the PC-epitope structures. Parasitol. Res. 115, 1263–1274	Protein
13	2016	Hewitson, J.P. et al. (2016) Novel O-linked methylated glycan antigens decorate secreted immunodominant glycoproteins from the intestinal nematode Heligmosomoides polygyrus. Int. J. Parasitol. 46, 157–170	Glycan
14	2016	Paschinger, K. and Wilson, I.B.H. (2016) Analysis of zwitterionic and anionic N-linked glycans from invertebrates and protists by mass spectrometry. Glycoconj. J. 33, 273–283	Glycan
15	2015	Pshenichnaya, N. et al. (2015) , Paper Poster Session II MALDI - TOF Application of matrix-assisted laser desorption / ionization mass spectrometry for the identification of Dirofilariasis species. , 3, pp. 347	Parasite
16	2015	Paschinger, K. and Wilson, I.B.H. (2015) Two types of galactosylated fucose motifs are present on N-glycans of Haemonchus contortus. Glycobiology 25, 585–590	Glycan
17	2015	Konop, C.J. et al. (2015) Mass Spectrometry of Single GABAergic Somatic Motorneurons Identifies a Novel Inhibitory Peptide, As-NLP-22, in the Nematode Ascaris suum. J. Am. Soc. Mass Spectrom. 26, 2009–2023	Peptide
18	2015	Yan, S. et al. (2015) Comparisons of Caenorhabditis Fucosyltransferase Mutants Reveal a Multiplicity of Isomeric N-Glycan Structures. J. Proteome Res. 14, 5291–5305	Glycan
19	2015	Konop, C.J. et al. (2015) Different Neuropeptides Are Expressed in Different Functional Subsets of Cholinergic Excitatory Motorneurons in the Nematode Ascaris suum. ACS Chem. Neurosci. 6, 855–870	Peptide
20	2014	Parsons, L.M. et al. (2014) Caenorhabditis elegans bacterial pathogen resistant bus-4 mutants produce altered mucins. PLoS One 9,	Glycan
21	2013	Tian, F. et al. (2013) Proteomic analysis of schistosomiasis japonica vaccine candidate antigens recognized by UV-attenuated cercariae-immunized porcine serum IgG2. Parasitol. Res. 112, 2791–2803	Protein
22	2013	Ondrovics, M. et al. (2013) Proteomic Analysis of Oesophagostomum dentatum (Nematoda) during Larval Transition, and the Effects of Hydrolase Inhibitors on Development. PLoS One 8, e63955	Protein
23	2013	Borloo, J. et al. (2013) In-depth proteomic and glycomic analysis of the adult-stage Cooperia oncophora excretome/secretome. J. Proteome Res. 12, 3900–3911	Glycan
24	2013	Rai, R. et al. (2013) MALDI mass sequencing and biochemical characterization of Setaria cervi protein tyrosine phosphatase. Parasitol. Res. 112, 147–154	Peptide
25	2012	Clegg, R.A. et al. (2012) Characterisation of the N’1 isoform of the cyclic AMP-dependent protein kinase (PK-A) catalytic subunit in the nematode, Caenorhabditis elegans. Arch. Biochem. Biophys. 519, 38–45	Protein
26	2012	Millares, P. et al. (2012) Proteomic profiling and protein identification by MALDI-TOF mass spectrometry in unsequenced parasitic nematodes. PLoS One 7, e33590	Protein
27	2011	Kawasaki, I. et al. (2011) Regulation of sperm-specific proteins by IFE-1, a germline-specific homolog of eIF4E, in C. elegans. Mol. Cells 31, 191–197	Protein
28	2011	Laschuk, A. et al. (2011) Proteomic survey of the cestode Mesocestoides corti during the first 24 hours of strobilar development. Parasitol. Res. 108, 645–656	Peptide
29	2010	Husson, S.J. et al. (2010) Approaches to identify endogenous peptides in the soil nematode Caenorhabditis elegans. Methods Mol. Biol. 615, 29–47	Peptide
30	2010	Jarecki, J.L. et al. (2010) Mapping neuropeptide expression by mass spectrometry in single dissected identified neurons from the dorsal ganglion of the nematode ascaris suum. ACS Chem. Neurosci. 1, 505–519	Protein
31	2010	Yan, F. et al. (2010) Immunoproteomic analysis of whole proteins from male and female adult Haemonchus contortus. Vet. J. 185, 174–179	Protein
32	2010	Mika, A. et al. (2010) Identification of lipids in the cuticle of the parasitic nematode Anisakis simplex and the somatic tissues of the Atlantic cod Gadus morhua. Exp. Parasitol. 124, 334–340	Lipid
33	2009	Tefsen, B. et al. (2009) Chemoenzymatic synthesis of multivalent neoglycoconjugates carrying the helminth glycan antigen LDNF. Carbohydr. Res. 344, 1501–1507	Glycan
34	2009	Yuan, S.S. et al. (2009) [Screening and identification of differentially expressed proteins between adult female and male worms of Schistosoma japonicum]. Zhonghua Yu Fang Yi Xue Za Zhi 43, 695–699	Protein
35	2009	Pak, J.H. et al. (2009) Proteomic analysis of differentially expressed proteins in human cholangiocarcinoma cells treated with Clonorchis sinensis excretoryâ&#128;&#147;secretory products. J. Cell. Biochem. 108, 1376–1388	Protein
36	2009	Sahoo, M.K. et al. (2009) Immunization with inflammatory proteome of Brugia malayi adult worm induces a Th1/Th2-immune response and confers protection against the filarial infection. Vaccine 27, 4263–4271	Protein
37	2009	Sanglas, L. et al. (2009) Mammalian metallopeptidase inhibition at the defense barrier of Ascaris parasite. Proc. Natl. Acad. Sci. U. S. A. 106, 1743–1747	Protein
38	2009	Weinkopff, T. et al. (2009) Identification of Antigenic Brugia Adult Worm Proteins by Peptide Mass Fingerprinting. J. Parasitol. 95, 1429–1435	Peptide
39	2009	Nagano, I. et al. (2009) Functional genes and proteins of Trichinella spp. Parasitol. Res. 104, 197–207	Peptide
40	2009	Husson, S.J. et al. (2009) Comparative peptidomics of Caenorhabditis elegans versus C. briggsae by LC-MALDI-TOF MS. Peptides 30, 449–457	Peptide
41	2008	Yamauchi, S. et al. (2008) Involvement of HMG-12 and CAR-1 in the cdc-48.1 expression of Caenorhabditis elegans. Dev. Biol. 318, 348–359	Protein
42	2008	Monteiro, K.M. et al. Recombinant subunits as tools for the structural and functional characterization of Echinococcus granulosus antigen B. , Experimental Parasitology, 119. Aug-(2008) , 490–498	Protein
43	2008	Mádi, A. et al. (2008) Mass spectrometric proteome analysis suggests anaerobic shift in metabolism of Dauer larvae of Caenorhabditis elegans. Biochim. Biophys. Acta - Proteins Proteomics 1784, 1763–1770	Protein
44	2008	Kaneiwa, T. et al. (2008) Identification of a novel chondroitin hydrolase in Caenorhabditis elegans. J. Biol. Chem. 283, 14971–14979	Glycan
45	2008	Grabitzki, J. et al. (2008) The PCome of Caenorhabditis elegans as a prototypic model system for parasitic nematodes: Identification of phosphorylcholine-substituted proteins. Mol. Biochem. Parasitol. 161, 101–111	Protein
46	2008	Goldfinch, G.M. et al. (2008) The proteome of gastric lymph in normal and nematode infected sheep. Proteomics 8, 1909–1918	Protein
47	2008	Ahmad, R. et al. (2008) Purification and biochemical characterization of cytosolic glutathione-S-transferase from filarial worms Setaria cervi. Comp. Biochem. Physiol. - B Biochem. Mol. Biol. 151, 237–245	Protein
48	2008	Acosta, D. et al. (2008) Fasciola hepatica leucine aminopeptidase, a promising candidate for vaccination against ruminant fasciolosis. Mol. Biochem. Parasitol. 158, 52–64	Protein
49	2007	Robijn, M.L.M. et al. (2007) Targeted identification of a unique glycan epitope of Schistosoma mansoni egg antigens using a diagnostic antibody. Mol. Biochem. Parasitol. 151, 148–161	Glycan
50	2007	Yew, J.Y. et al. (2007) Peptide products of the afp-6 gene of the nematode Ascaris suum have different biological actions. J. Comp. Neurol. 502, 872–882	Peptide
51	2007	Robijn, M.L.M. et al. (2007) Schistosoma mansoni eggs excrete specific free oligosaccharides that are detectable in the urine of the human host. Mol. Biochem. Parasitol. 151, 162–172	Glycan
52	2006	Ahn, D.H. et al. (2006) Functional and phenotypic relevance of differentially expressed proteins in calcineurin mutants of Caenorhabditis elegans. Proteomics 6, 1340–1350	Protein
53	2006	Husson, S.J. et al. (2006) Defective processing of neuropeptide precursors in Caenorhabditis elegans lacking proprotein convertase 2 (KPC-2/EGL-3): Mutant analysis by mass spectrometry. J. Neurochem. 98, 1999–2012	Peptide
54	2006	Ghaleb, A.M. et al. (2006) A 3 kDa peptide is involved in the chemoattraction in vitro of the male Schistosoma mansoni to the female. Microbes Infect. 8, 2367–2375	Peptide
55	2005	Quinn, G.A.P. et al. (2005) Schistosoma Mansoni Dermaseptin-Like Peptide: Structural and Functional Characterization. J. Parasitol. 91, 1340–1351	Peptide
56	2005	Robinson, M.W. and Connolly, B. (2005) Proteomic analysis of the excretory-secretory proteins of the Trichinella spiralis L1 larva, a nematode parasite of skeletal muscle. Proteomics 5, 4525–4532	Protein
57	2005	Cipollo, J.F. et al. (2005) N-glycans of Caenorhabditis elegans are specific to developmental stages. J. Biol. Chem. 280, 26063–26072	Glycan
58	2005	Cheng, G.-F. et al. (2005) Proteomic analysis of differentially expressed proteins between the male and female worm of Schistosoma japonicum after pairing. Proteomics 5, 511–521	Protein
59	2005	Yew, J.Y. et al. (2005) Mass spectrometric map of neuropeptide expression in Ascaris suum. J. Comp. Neurol. 488, 396–413	Peptide
60	2005	Robinson, M.W. et al. (2005) Profiling excretory/secretory proteins of Trichinella spiralis muscle larvae by two-dimensional gel electrophoresis and mass spectrometry. Vet. Parasitol. 132, 37–41	Peptide
61	2004	Vepřek, P. et al. (2004) Peptides and multiple antigen peptides from Schistosoma mansoni glyceraldehyde 3-phosphate dehydrogenase: Preparation, immunogenicity and immunoprotective capacity in C57BL/6 mice. J. Pept. Sci. 10, 350–362	Peptide
62	2004	Gare, D. et al. (2004) Developmental regulation and secretion of nematode-specific cysteine-glycine domain proteins in Trichinella spiralis. Mol. Biochem. Parasitol. 134, 257–266	Peptide
63	2004	Wuhrer, M. et al. (2004) The parasitic trematode Fasciola hepatica exhibits mammalian-type glycolipids as well as Gal(Β1-6)Gal-terminating glycolipids that account for cestode serological cross-reactivity. Glycobiology 14, 115–126	Glycolipid
64	2004	Paschinger, K. et al. (2004) Molecular basis of anti-horseradish peroxidase staining in Caenorhabditis elegans. J. Biol. Chem. 279, 49588–49598	Glycan
65	2003	Mádi, A. et al. (2003) Mass spectrometric proteome analysis for profiling temperature-dependent changes of protein expression in wild-type Caenorhabditis elegans. Proteomics 3, 1526–1534	Peptide
66	2003	Friedl, C.H. et al. (2003) Structural elucidation of zwitterionic carbohydrates derived from glycosphingolipids of the porcine parasitic nematode Ascaris suum. Biochem. J. 369, 89–102	Glycan
67	2003	Mikeš, L. and Man, P. (2003) Purification and characterization of a saccharide-binding protein from penetration glands of Diplostomum pseudospathaceum - A bifunctional molecule with cysteine protease activity. Parasitology 127, 69–77	Protein
68	2003	Yatsuda, A.P. et al. (2003) Comprehensive analysis of the secreted proteins of the parasite Haemonchus contortus reveals extensive sequence variation and differential immune recognition. J. Biol. Chem. 278, 16941–16951	Peptide
69	2003	Wuhrer, M. et al. (2003) A novel GlcNAcα1-HPO3-6Gal(1-1)ceramide antigen and alkylated inositol-phosphoglycerolipids expressed by the liver fluke Fasciola hepatica. Glycobiology 13, 129–137	Glycolipid
70	2003	Mádi, A. et al. (2003) Profiling stage-dependent changes of protein expression in Caenorhabditis elegans by mass spectrometric proteome analysis leads to the identification of stage-specific marker proteins. Electrophoresis 24, 1809–1817	Protein
71	2002	López-Marín, L.M. et al. (2002) Structure and antigenicity of the major glycolipid from Taenia solium cysticerci. Mol. Biochem. Parasitol. 119, 33–42	Glycolipid
72	2002	Iriko, H. et al. (2002) Chemical structures and immunolocalization of glycosphingolipids isolated from Diphyllobothrium hottai adult worms and plerocercoids. Eur. J. Biochem. 269, 3549–3559	Glycolipid
73	2001	Wuhrer, M. et al. (2001) The liver flukes Fasciola gigantica and Fasciola hepatica express the leucocyte cluster of differentiation marker CD77 (globotriaosylceramide) in their tegument. Biol. Chem. 382, 195–207	Glycolipid
74	2001	Marks, N.J. et al. (2001) Isolation and preliminary biological assessment of AADGAPLIRFamide and SVPGVLRFamide from Caenorhabditis elegans. Biochem. Biophys. Res. Commun. 286, 1170–1176	Peptide
75	2001	Brophy, P.M. and Jefferies, J.R. (2001) Proteomic identification of glutathione S-transferases from the model nematode Caenorhabditis elegans. Proteomics 1, 1463–1468	Protein
76	2000	Kaji, H. et al. (2000) Profiling of Caenorhabditis elegans proteins using two-dimensional gel electrophoresis and matrix assisted laser desorption/ionization-time of flightmass spectrometry. Electrophoresis 21, 1755–1765	Peptide
77	2000	Wuhrer, M. et al. (2000) Phosphocholine-containing, zwitterionic glycosphingolipids of adult Onchocerca volvulus as highly conserved antigenic structures of parasitic nematodes. Biochem. J. 348 Pt 2, 417–23	Glycolipid
78	2000	Loukas, A. et al. (2000) A family of secreted mucins from the parasitic nematode Toxocara canis bears diverse mucin domains but shares similar flanking six-cysteine repeat motifs. J. Biol. Chem. 275, 39600–39607	Protein
79	1999	Gerdt, S. et al. (1999) Isolation, characterization and immunolocalization of phosphorylcholine-substituted glycolipids in developmental stages of Caenorhabditis elegans. Eur. J. Biochem. 266, 952–963	Glycolipid
80	1998	Lochnit, G. et al. (1998) Structural elucidation and monokine-inducing activity of two biologically active zwitterionie glycosphingolipids derived from the porcine parasitic nematode Ascaris suum. J. Biol. Chem. 273, 466–474	Glycolipid
81	1998	Marks, N.J. et al. (1998) KSAYMRFamide (PF3/AF8) is present in the free-living nematode, Caenorhabditis elegans. Biochem. Biophys. Res. Commun. 248, 422–425	Peptide
82	1998	Lochnit, G. et al. (1998) Structural analysis and immunohistochemical localization of tow acidic glycosphingolipids from the porcine, parasitic nematode, Ascaris suum. Glycobiology 8, 891–899	glycolipid
83	1997	Lochnit, G. et al. (1997) Structural analysis of neutral glycosphingolipids from Ascaris suum adults (Nematoda: Ascaridida). Glycoconj. J. 14, 389–399	glycolipid
84	1997	Gerdt, S. et al. (1997) Isolation and structural analysis of three neutral glycosphingolipids from a mixed population of Caenorhabditis elegans (Nematoda: Rhabditida). Glycobiology 7, 265–275	glycolipid
